# Supplementary material for: A Systematic Study of Gene Mutations in Urothelial Carcinoma; Inactivating Mutations in TSC2 and PIK3R1
Source: PLoS One. 2011 Apr 14;6(4):e18583. doi: 10.1371/journal.pone.0018583 (PMC3077383; doi:10.1371/journal.pone.0018583)
Supplement: Table S2 — Primers and PCR conditions. (XLS) [file pone.0018583.s003.xls]

## Sheet: Sheet1
Table S2. Primers, PCR conditions, and references when relevant.
Gene	Exon	Forward primer sequence (5' - 3')	Reverse primer sequence (5' - 3')	PCR conditions (annealing temp., MgCl2 conc., DMSO conc.)	Primer Reference
KRAS	2	TGTAAAACGACGGCCAGTGAGTGAACATCATGGACCCTGACA	CAGGAAACAGCTATGACCTTAAGCGTCGATGGAGGAGTTTG	60 deg, 1.5mM MgCl2
KRAS	3	CCTATAATGGTGAATATCTTC	GTGCACTGTAATAATCCAGAC	53 deg, 1.5mM MgCl2	Jebar et al, Oncogene. 2005;24(33):5218-25. PMID: 15897885
NRAS	2	TGTAAAACGACGGCCAGTTCGCTACTATGGCCTGTGTTTCTCA	CAGGAAACAGCTATGACCTGAGGCCGATATTAATCCGGTG	60 deg, 1.5mM MgCl2
NRAS	3	TGTAAAACGACGGCCAGTGGTTCCAAGTCATTCCCAGTAGCA	CAGGAAACAGCTATGACCCCAGATAGGCAGAAATGGGCTTG	60 deg, 1.5mM MgCl2
HRAS	2	CAGGAGACCCTGTAGGAGGA	TCGTCCACAAAATGGTTCTG	60 deg, 2.5 mM MgCl2	Jebar et al, Oncogene. 2005;24(33):5218-25. PMID: 15897885
HRAS	3	TGTAAAACGACGGCCAGTATTCCACAGTGCGTGCAGCC	CAGGAAACAGCTATGACCGGGAGTCCCTCGTCTCAGCA	66 deg, 1.5mM MgCl2
FGFR3	7	TGTAAAACGACGGCCAGTAGTGGCGGTGGTGGTGAGGGAG	CAGGAAACAGCTATGACCTGTGCGTCACTGTACACCTTGCAG	72 deg, 1.25mM MgCl2
FGFR3	10	CAGGAAACAGCTATGACCCACTGGCGTTACTGACTGCGAGAC	TTCTGACTTCCACCAGCATTGAAT	56 deg, 1.5mM MgCl2	Billerey et al, Am J Pathol. 2001;158(6):1955-9 PMID: 11395371
FGFR3	15	CAGGAAACAGCTATGACCCCCGGGGCATGGAGTACTTG	GGTGTGGGAAGGCGGTGTT	56 deg, 1.5mM MgCl2	Billerey et al, Am J Pathol. 2001;158(6):1955-9 PMID: 11395371
PIK3CA	9	GAGGGGAAAAATATGACAAAG	GAGATCAGCCAAATTCAGTTA	58 deg, 2.5mM MgCl2, 2.7% DMSO	Saal et al, Nat Genet. 2008;40(1):102-7. PMID: 18066063
PIK3CA	20	TGGGGTAAAGGGAATCAAAAG	CCTATGCAATCGGTCTTTGC	58 deg, 2.5mM MgCl2, 2.7% DMSO	Saal et al, Nat Genet. 2008;40(1):102-7. PMID: 18066063
PIK3R1	14,15	CCGTTCCTGATGTACCCAGA	AAAGCAAGTCATGCATTTTCC	65 deg, 2.5mM MgCl2
PIK3R1	12	TTCGATTAAATACCTTATCCATTGAA	CCCCACCTCATTCGTAAAAA	55 deg, 1.5mM MgCl2
AKT1	4	TAAGAAACAGCTCCCGTACC	ACAGAGAAGTTGTTGAGG	56.5 deg, 1.5mM MgCl2, 2.7% DMSO	Askham et al, Oncogene. 2010;29(1):150-5. PMID: 19802009
TP53	4	CAGGAAACAGCTATGACCACAACGTTCTGGTAAGGACAA	ACACTGACAGGAAGCCTAAG	58 deg, 1.5mM MgCl2	Fioretos et al, Blood. 1999;94(1):225-32. PMID: 10381517
TP53	5,6	CAGGAAACAGCTATGACCAGGAGGTGCTTACACATGTT	CATCTCATGGGGTTATAGGGA	58 deg, 1.5mM MgCl2	Fioretos et al, Blood. 1999;94(1):225-32. PMID: 10381517
TP53	7	TCATCTTGGGCCTGTGTTATC	CAGGAAACAGCTATGACCCCAACCACCCTTGTCCTTT	58 deg, 1.5mM MgCl2	Fioretos et al, Blood. 1999;94(1):225-32. PMID: 10381517
TP53	8,9	CAGGAAACAGCTATGACCGAGTAGATGGAGCCTGGTTT	GGCATTTTGAGTGTTAGACTGGA	60 deg, 1.5mM MgCl2	Fioretos et al, Blood. 1999;94(1):225-32. PMID: 10381517
TP53	10	TGTAAAACGACGGCCAGTGGCTGGGAGTTGCGGAGAAT	CAGGAAACAGCTATGACCGCAGTTTCTACTAAATGCATGTTGCTT	60 deg, 1.5mM MgCl2
TSC1	3	GGGGCCATTTAGTGACTGT	GCAGGATTCTAGTGGCTCTAA	56 deg, 1.5mM MgCl2	Jones et al, Hum Mol Genet. 1997;6(12):2155-61. PMID: 9328481
TSC1	4	TAGGATGTTAAGGGGAATAAGT	CTCAGGACAAGTTGCACAGT	56 deg, 1.5mM MgCl2	Jones et al, Hum Mol Genet. 1997;6(12):2155-61. PMID: 9328481
TSC1	5	CTTCATACATTCATGTGAGGACT	CCTTGCTTTAAGTTGCCTAAA	56 deg, 1.5mM MgCl2	Jones et al, Hum Mol Genet. 1997;6(12):2155-61. PMID: 9328481
TSC1	6	CAGTGTTTAGAGCCTCTTCAT	AAAGCATTCACCTCACAGG	56 deg, 1.5mM MgCl2	Jones et al, Hum Mol Genet. 1997;6(12):2155-61. PMID: 9328481
TSC1	7	GCTGTTTTGCACTCCTCAAT	CCCTGTCTGCCGTTAAATAC	56 deg, 1.5mM MgCl2	Jones et al, Hum Mol Genet. 1997;6(12):2155-61. PMID: 9328481
TSC1	8	CACAAACATTCAGCCCTTTAT	CTCAACAGGGATTACCTCCTA	56 deg, 1.5mM MgCl2	Jones et al, Hum Mol Genet. 1997;6(12):2155-61. PMID: 9328481
TSC1	9	CACTGAGTTGACACTCTGAAG	CTGAACTAAGTCTTACTCCAG	65 deg 1.5 mM MgCl2	Zhang et al, J Hum Genet. 1999;44(6):391-6. PMID: 10570911
TSC1	10	CACACTAACCCCCTGTGTTC	TTCCCAACCACATACTAAATCT	56 deg, 1.5mM MgCl2	Jones et al, Hum Mol Genet. 1997;6(12):2155-61. PMID: 9328481
TSC1	11	AACCTCGTGGATGACTTAGC	AACAGCAAGTGGTCCCTTAG	56 deg, 1.5mM MgCl2	Jones et al, Hum Mol Genet. 1997;6(12):2155-61. PMID: 9328481
TSC1	12	AATAGTTGGGCTCAGTGTTCAT	CCCATTGCATTTTAGGTCAG	56 deg, 1.5mM MgCl2	Jones et al, Hum Mol Genet. 1997;6(12):2155-61. PMID: 9328481
TSC1	13	CAACATTTTTCGTCTTGTGA	ACATATAACCCAATTAGAAGAGG	56 deg, 1.5mM MgCl2	Jones et al, Hum Mol Genet. 1997;6(12):2155-61. PMID: 9328481
TSC1	14	TGTCCAGCCTTCTCTGTTCA	GAGCGAGGGTCAGGTTTTAT	56 deg, 1.5mM MgCl2	Jones et al, Hum Mol Genet. 1997;6(12):2155-61. PMID: 9328481
TSC1	15.1	GAATACCGACTGCCATTTCT	AGGGCTTTCATCAGCACTG	56 deg, 1.5mM MgCl2	Jones et al, Hum Mol Genet. 1997;6(12):2155-61. PMID: 9328481
TSC1	15.2	GCAAGCCTTTACTCCCATAG	GGCACACCATCTTCCTCTG	56 deg, 1.5mM MgCl2	Jones et al, Hum Mol Genet. 1997;6(12):2155-61. PMID: 9328481
TSC1	15.3	CAGCCCATCATTTTGTCATC	AGGTGGGAGTGTGAAGAATG	56 deg, 1.5mM MgCl2	Jones et al, Hum Mol Genet. 1997;6(12):2155-61. PMID: 9328481
TSC1	16	TTTTGACCACAAGGAAGTGAT	GGACAGAAAGGGCAACAAG	56 deg, 1.5mM MgCl2	Jones et al, Hum Mol Genet. 1997;6(12):2155-61. PMID: 9328481
TSC1	17	GGCTTGATTGAACCATCGTA	CTCGGCTGCTGTGCTTTAT	56 deg, 1.5mM MgCl2	Jones et al, Hum Mol Genet. 1997;6(12):2155-61. PMID: 9328481
TSC1	18	CCTGTGTTGGAAGACAGCTAA	ACTGCTCTCCGGCATTCTC	56 deg, 1.5mM MgCl2	Jones et al, Hum Mol Genet. 1997;6(12):2155-61. PMID: 9328481
TSC1	19	GCCTGTTGGTGTTCCTCAAA	AATGTTAGCAAATGGTGTTTCA	56 deg, 1.5mM MgCl2	Jones et al, Hum Mol Genet. 1997;6(12):2155-61. PMID: 9328481
TSC1	20	GCTGATTCCCTGTTTAATGAC	GCCATGTGGGAGACATACTG	56 deg, 1.5mM MgCl2	Jones et al, Hum Mol Genet. 1997;6(12):2155-61. PMID: 9328481
TSC1	21	TTCAGGAAGTAGAAATGATGA	AGATACAGACCAGCCAGAAT	56 deg, 1.5mM MgCl2	Jones et al, Hum Mol Genet. 1997;6(12):2155-61. PMID: 9328481
TSC1	22	TCAAACTCCAGGCAAGGTAA	CAGCTTAGTCCCAAGGTCAT	56 deg, 1.5mM MgCl2	Jones et al, Hum Mol Genet. 1997;6(12):2155-61. PMID: 9328481
TSC1	23.1	CCTCCGAATCTGGACAGTC	CAGACGCTTCTCCCATAGTC	56 deg, 1.5mM MgCl2	Jones et al, Hum Mol Genet. 1997;6(12):2155-61. PMID: 9328481
TSC1	23.2	GGCAGTAGTGGAAGCAGAGG	CCAAGTCTTTGCCCAGTTCT	56 deg, 1.5mM MgCl2	Jones et al, Hum Mol Genet. 1997;6(12):2155-61. PMID: 9328481
TSC1	23.3	CATGACCAGTAGCCTTTCTGA	GCATTCACACCTCCTGTTCT	56 deg, 1.5mM MgCl2	Jones et al, Hum Mol Genet. 1997;6(12):2155-61. PMID: 9328481
TSC2	1	CAGAGGTGTTGCTCAGATGTCCC	ATTTCCCTCTAGCCTAGCAAAGA	60 deg, 1.5mM MgCl2	Maheshwar et al, Hum Mol Genet. 1997;6(11):1991-6. PMID: 9302281
TSC2	2	TGGAAAATGCAGTGGGAGTCTTTA	GCAAACCAGATCATCGGCAGTCAG	60 deg, 1.5mM MgCl2	Maheshwar et al, Hum Mol Genet. 1997;6(11):1991-6. PMID: 9302281
TSC2	3	GCCAGGGTTCTTGGAGAGCAC	ACCGAGGCAGGAGTCCAAAC	55 deg, 1.5mM MgCl2	Maheshwar et al, Hum Mol Genet. 1997;6(11):1991-6. PMID: 9302281
TSC2	4	CGACGCTGAGTCAGGCTCTGCTGAT	CTTCCCATCCAGGTTACACT	60 deg, 1.5mM MgCl2	Maheshwar et al, Hum Mol Genet. 1997;6(11):1991-6. PMID: 9302281
TSC2	5	GGAGGTGAGTGGGAGATGTAG	TCACTGCGGAGCTGAACTTA	55 deg, 1.5mM MgCl2
TSC2	6	GGATGATCCATGCGTGTTAT	CCCGGCTATCCTGACTTACA	68 deg, 1.5mM MgCl2
TSC2	7	CCATGGCAGCGGGGAGAGGT	GGCCCTTGTCCCATCCATGT	60 deg, 1.5mM MgCl2	Maheshwar et al, Hum Mol Genet. 1997;6(11):1991-6. PMID: 9302281
TSC2	8	CCGGACCTTGGGTGCTATA	TGTGCGTTGGTAAGGGACAC	55 deg, 1.5mM MgCl2	Maheshwar et al, Hum Mol Genet. 1997;6(11):1991-6. PMID: 9302281
TSC2	9	GGGACAGGCCCTGCTCACATT	CGTTCCTGCCAGCTCACTGCA	60 deg, 1.5mM MgCl2	Maheshwar et al, Hum Mol Genet. 1997;6(11):1991-6. PMID: 9302281
TSC2	10	TGCTGGCCGGGCTCGTGT	GGCCGAGCCTGCCTGTCTG	60 deg, 1.5mM MgCl2	Maheshwar et al, Hum Mol Genet. 1997;6(11):1991-6. PMID: 9302281
TSC2	11	CCAAGTCCATGTGGGGAGTG	GAGGCTCAGAAAGCTGCACTTC	55 deg, 1.5mM MgCl2	Maheshwar et al, Hum Mol Genet. 1997;6(11):1991-6. PMID: 9302281
TSC2	12	GAGGGGCAACACCGGCTCTTC	AGGGCCAGGCTCCAGGTGCCA	60 deg, 1.5mM MgCl2	Maheshwar et al, Hum Mol Genet. 1997;6(11):1991-6. PMID: 9302281
TSC2	13	GGGCTGTGGCGGGCACTC	AGAGGTCCGGCAGACCGAAGTC	55 deg, 1.5mM MgCl2	Maheshwar et al, Hum Mol Genet. 1997;6(11):1991-6. PMID: 9302281
TSC2	14	TTGCGGGTCGGTTCCTGAG	GAGCTCTGGCACGCTAGCC	55 deg, 1.5mM MgCl2	Maheshwar et al, Hum Mol Genet. 1997;6(11):1991-6. PMID: 9302281
TSC2	15	GTTCTCACGGCTGCTGACTC	ACTCCAACACAACGCAGATG	55 deg, 1.5mM MgCl2	Maheshwar et al, Hum Mol Genet. 1997;6(11):1991-6. PMID: 9302281
TSC2	16	AAGGGTGCTGTCTTAGGACTGC	ACCTGCCGAGATGGGATACC	55 deg, 1.5mM MgCl2	Maheshwar et al, Hum Mol Genet. 1997;6(11):1991-6. PMID: 9302281
TSC2	17	CTGCACGAGCTTGGCTCTG	TGACGCCCTGAGCCTCAT	55 deg, 1.5mM MgCl2	Maheshwar et al, Hum Mol Genet. 1997;6(11):1991-6. PMID: 9302281
TSC2	18	GTGGCGCTGTTTGCATGTC	GGTGGCAGCTCCCTGTCC	55 deg, 1.5mM MgCl2	Maheshwar et al, Hum Mol Genet. 1997;6(11):1991-6. PMID: 9302281
TSC2	19	GCAGAGCCTCAGATGCTAGCTT	ACCCCAGGCCGGCATGGT	55 deg, 1.5mM MgCl2	Maheshwar et al, Hum Mol Genet. 1997;6(11):1991-6. PMID: 9302281
TSC2	20	CCTCTGGCTACCCCGTGAC	GGAACCACCATCAAGCTCGC	55 deg, 1.5mM MgCl2	Maheshwar et al, Hum Mol Genet. 1997;6(11):1991-6. PMID: 9302281
TSC2	21	GGCCTGAGGTGTCCTGTCT	AGTGCTGCAGGGCGGGGAC	60 deg, 1.5mM MgCl2	Maheshwar et al, Hum Mol Genet. 1997;6(11):1991-6. PMID: 9302281
TSC2	22	TGACCACCTCTCCATTACCG	CTGGCAGCAGGGAAACATC	55 deg, 1.5mM MgCl2	Maheshwar et al, Hum Mol Genet. 1997;6(11):1991-6. PMID: 9302281
TSC2	23	CTTCATGCCCTGGGGATGT	ACACAGCCTTCACCGCCCT	55 deg, 1.5mM MgCl2	Maheshwar et al, Hum Mol Genet. 1997;6(11):1991-6. PMID: 9302281
TSC2	24	CCATTGCCACCCCTCACT	ACAGGACCCATTTCCACTCAC	55 deg, 1.5mM MgCl2	Maheshwar et al, Hum Mol Genet. 1997;6(11):1991-6. PMID: 9302281
TSC2	25	CCCTCCACTGGCTTGTTCTCC	CGGGCAAGACGATGAGGTCAT	55 deg, 1.5mM MgCl2	Maheshwar et al, Hum Mol Genet. 1997;6(11):1991-6. PMID: 9302281
TSC2	26	GAGCTTTGGCCCTTGGTGATA	CTCGCCCACAGGAGACCTAGA	55 deg, 1.5mM MgCl2	Maheshwar et al, Hum Mol Genet. 1997;6(11):1991-6. PMID: 9302281
TSC2	27	ACGGGCAAGCTGGGTTTC	CTCGGGACAGCCGGTGTC	55 deg, 1.5mM MgCl2	Maheshwar et al, Hum Mol Genet. 1997;6(11):1991-6. PMID: 9302281
TSC2	28	CTGGGGACTAAGTCACCCTGTGC	GGACCAGCAGCAACTGAGG	60 deg, 1.5mM MgCl2	Maheshwar et al, Hum Mol Genet. 1997;6(11):1991-6. PMID: 9302281
TSC2	29	CGGGGAGCATTCAGCTTGA	AAGATGGCGCTCAGGCCAG	60 deg, 1.5mM MgCl2	Maheshwar et al, Hum Mol Genet. 1997;6(11):1991-6. PMID: 9302281
TSC2	30	CTGGGGCAGAGATGGGTAA	GGGCGCCCTCAGCAGAGAG	60 deg, 1.5mM MgCl2	Maheshwar et al, Hum Mol Genet. 1997;6(11):1991-6. PMID: 9302281
TSC2	31	CACGGGGCCTGTGCTCTCTG	CAATGGAGGCAGACGGACCAT	55 deg, 1.5mM MgCl2	Maheshwar et al, Hum Mol Genet. 1997;6(11):1991-6. PMID: 9302281
TSC2	32	GCTGCTGTCCCTCTGGTCAG	AGCAGGGTCCAGGCTCTGAG	55 deg, 1.5mM MgCl2	Maheshwar et al, Hum Mol Genet. 1997;6(11):1991-6. PMID: 9302281
TSC2	33A	TGCCTGCTGACAGGGGTTC	CAGGGTCCCCGAGGATGTC	55 deg, 1.5mM MgCl2	Maheshwar et al, Hum Mol Genet. 1997;6(11):1991-6. PMID: 9302281
TSC2	33B	GCAGCCCCTGAGCAAGTC	CCGAGTCGGAGATGGTGTAA	55 deg, 1.5mM MgCl2	Maheshwar et al, Hum Mol Genet. 1997;6(11):1991-6. PMID: 9302281
TSC2	33C	GGCCTCGGGCGAAGACAG	CGGCCTGGGGCAAGTGAG	55 deg, 1.5mM MgCl2	Maheshwar et al, Hum Mol Genet. 1997;6(11):1991-6. PMID: 9302281
TSC2	34	CTGCCAGGCCCTCACCTG	TTCACCCGAGCCACACAGC	60 deg, 1.5mM MgCl2	Maheshwar et al, Hum Mol Genet. 1997;6(11):1991-6. PMID: 9302281
TSC2	35	GGGGCTCAGGCAGGGCTCT	CCCGGCAGTGTTGAGCTCTG	60 deg, 1.5mM MgCl2	Maheshwar et al, Hum Mol Genet. 1997;6(11):1991-6. PMID: 9302281
TSC2	36	GGCACCCCCACCCTCTGCGG	CAGGGCGTGGGGTAGCAG	60 deg, 1.5mM MgCl2	Maheshwar et al, Hum Mol Genet. 1997;6(11):1991-6. PMID: 9302281
TSC2	37	CGTGTCCCGCAGCCCCAGAG	GGCCCAGCCTCACTGACGG	60 deg, 1.5mM MgCl2	Maheshwar et al, Hum Mol Genet. 1997;6(11):1991-6. PMID: 9302281
TSC2	38	CAGGTGTCTAGCAGTGCAAC	GGCCCTACCTTTCTGCACTG	60 deg, 1.5mM MgCl2	Maheshwar et al, Hum Mol Genet. 1997;6(11):1991-6. PMID: 9302281
TSC2	39	CCCTGGGCCTGGCGTGACC	GCAGGGGTGAGCTCACTATC	60 deg, 1.5mM MgCl2	Maheshwar et al, Hum Mol Genet. 1997;6(11):1991-6. PMID: 9302281
TSC2	40	AGGCGTGACGTGGTGGGACAG	CAGAGGCGGCTTGGGCAGTAA	55 deg, 1.5mM MgCl2	Maheshwar et al, Hum Mol Genet. 1997;6(11):1991-6. PMID: 9302281
TSC2	41	GCCAGCCTCCCAGACTTACTG	GACTGCAATCTGTGCCTCTATGT	55 deg, 1.5mM MgCl2	Maheshwar et al, Hum Mol Genet. 1997;6(11):1991-6. PMID: 9302281
APC	16.1	CCTGCGAAGTACAAGGATGCCA	CAGGAAACAGCTATGACCTGTGTATGGGCAGCAGAGCTTC	60 deg, 1.5mM MgCl2
APC	16.2	TGTAAAACGACGGCCAGTACGCGGAATTGGTCTAGGCA	TTTATGGGCTAGGTCGGCTGG	60 deg, 1.5mM MgCl2
APC	16.3	TGTAAAACGACGGCCAGTGAAGCTCTGCTGCCCATACACA	TGGAGAAACACATTCCTGCTGTCC	60 deg, 1.5mM MgCl2
APC	16.4	TGAGAGCACTGATGATAAACACCTCAA	CAGGAAACAGCTATGACCTCTGTGCAGAACTTGGATGGAGC	60 deg, 1.5mM MgCl2
APC	16.5	CGTCCACACCTTCATCTAATGCC	CAGGAAACAGCTATGACCGGAGCTGGCAATCGAACGAC	60 deg, 1.5mM MgCl2
APC	16.6	TGTAAAACGACGGCCAGTCCTGTGAGCGAAGTTCCAGCAG	GGCTCAGAGCACTCAGGCTGG	60 deg, 1.5mM MgCl2
APC	16.7	TGTAAAACGACGGCCAGTTGCTGCAGTTCAGAGGGTCCA	CCAGCAGCTAACTCATTTGGAGGG	60 deg, 1.5mM MgCl2
CTNNB1	3	TGTAAAACGACGGCCAGTTTCATCACTGAGCTAACCCTGGC	CAGGAAACAGCTATGACCTCAACACTCACTATCCACAGTTCAGCA	66 deg, 1.5mM MgCl2
PTEN	1	TGTAAAACGACGGCCAGTAGTCGCTGCAACCATCCA	CAGGAAACAGCTATGACCCTAAGAGAGTGACAGAAAGGTA	60 deg, 1.5mM MgCl2	Saal et al, Nat Genet. 2008;40(1):102-7. PMID: 18066063
PTEN	2	TGTAAAACGACGGCCAGTGTTCTGTGATGTATAAACCGTGA	CAGGAAACAGCTATGACCATCCCCCTGAAGTCCATT	60 deg, 1.5mM MgCl2	Saal et al, Nat Genet. 2008;40(1):102-7. PMID: 18066063
PTEN	3	TGTAAAACGACGGCCAGTTGATTACTACTCTAAACCCATAG	CAGGAAACAGCTATGACCGACTTCTTGACTTAATCGG	60 deg, 1.5mM MgCl2	Saal et al, Nat Genet. 2008;40(1):102-7. PMID: 18066063
PTEN	4	TGTAAAACGACGGCCAGTTTCAGGCAATGTTTGTTA	CAGGAAACAGCTATGACCTCGATAATCTGGATGACTCA	60 deg, 1.5mM MgCl2	Saal et al, Nat Genet. 2008;40(1):102-7. PMID: 18066063
PTEN	5	TGTAAAACGACGGCCAGTCCAGTCCGTATAGCGTAAATTCCCA	CAGGAAACAGCTATGACCTCTCAGATCCAGGAAGAGGAAAGGA	60 deg, 1.5mM MgCl2	Saal et al, Nat Genet. 2008;40(1):102-7. PMID: 18066063
PTEN	6	TGTAAAACGACGGCCAGTTGGGTCAGAGCGCTGTTGTG	CAGGAAACAGCTATGACCTCTCCTGCATAAATTTCAAATGTGG	60 deg, 1.5mM MgCl2	Saal et al, Nat Genet. 2008;40(1):102-7. PMID: 18066063
PTEN	7	TGTAAAACGACGGCCAGTTGATTTGCTTGAGATCAAGATTGCAG	CAGGAAACAGCTATGACCTGGTCCCATGCTAATTTCTTCTCAGTT	60 deg, 1.5mM MgCl2	Saal et al, Nat Genet. 2008;40(1):102-7. PMID: 18066063
PTEN	8	TGTAAAACGACGGCCAGTTGCAACAGATAACTCAGATTGCCTT	CAGGAAACAGCTATGACCTGCTACGTAAACACTGCTTCGAAAT	60 deg, 1.5mM MgCl2	Saal et al, Nat Genet. 2008;40(1):102-7. PMID: 18066063
RAF1	7	GGTTGTACAGGTAGAGTTTGCCC	TCCTTGATCAGATTTGAAACCC	56 deg, 1.5mM MgCl2
RAF1	11	GTATCTTCCTCAAAACTAGGTTATTTG	GCGGCACAGTCCACTAACTC	56 deg, 1.5mM MgCl2
RAF1	14	TGTAAAACGACGGCCAGTGACCCAGCATTTCTGTCACCCA	CAGGAAACAGCTATGACCTGGCACATTGACCAATCCCTG	58 deg, 1.5mM MgCl2
ARAF	7	CAGTGGACATTCGCTCTGTG	GTCAAAAAGAGGGCATGGAG	56 deg, 1.5mM MgCl2
ARAF	10	ATGTGGGCAGGCCTCTTAG	TTTCCCAGAGAGATGCCAAG	56 deg, 1.5mM MgCl2
ARAF	14	TGTAAAACGACGGCCAGTCCTCGTGTGGGTGGCTCTGA	CAGGAAACAGCTATGACCTGGAGCCCAAGGGATTCTGG	60 deg, 2mM MgCl2
BRAF	8	AGCAGCTTTGGCAGTATTGG	TCATCAGAGAGAAACCAGAAGC	56 deg, 2.5mM MgCl2
BRAF	11	AGTAAGGGGATCTCTTCCTGTATCC	TGCTGTGAACAGTTTTTATTTCC	56 deg, 2.5mM MgCl2
BRAF	15	TGTAAAACGACGGCCAGTCAGCAGCATCTCAGGGCCAA	CAGGAAACAGCTATGACCGCCTTTACTGCTCGCCCAGG	60 deg, 1.5mM MgCl2
